# Supplementary material for: Influence of Aliphatic Chain Length on Structural, Thermal and Electrochemical Properties of n-alkylene Benzyl Alcohols: A Study of the Odd–Even Effect
Source: Molecules. 2022 Jun 12;27(12):3781. doi: 10.3390/molecules27123781 (PMC9229344; doi:10.3390/molecules27123781)
Supplement: Supplementary file 1 [file molecules-27-03781-s001.zip]

Archive with 1 entries (1 files):
- molecules-1724352-supplementary.pdf
